# Supplementary material for: Genomic Evolution of ST11 Carbapenem-Resistant Klebsiella pneumoniae from 2011 to 2020 Based on Data from the Pathosystems Resource Integration Center
Source: Genes (Basel). 2022 Sep 10;13(9):1624. doi: 10.3390/genes13091624 (PMC9498433; doi:10.3390/genes13091624)
Supplement: Supplementary file 1 [file genes-13-01624-s001.zip]

Archive with 1 entries (1 files):
- genes-1901278-Table S1.xlsx
