# Supplementary material for: Genomic Evolution of ST11 Carbapenem-Resistant Klebsiella pneumoniae from 2011 to 2020 Based on Data from the Pathosystems Resource Integration Center
Source: Genes (Basel). 2022 Sep 10;13(9):1624. doi: 10.3390/genes13091624 (PMC9498433; doi:10.3390/genes13091624)
Supplement: Supplementary file 1 [file genes-13-01624-s001.zip › genes-1901278-Table S1.xlsx]

## Sheet: Sheet1
Strain	Species	Contig_count	N50	Collection Year
573.128	Klebsiella pneumoniae	192	152062	2016
573.128	Klebsiella pneumoniae	500	36322	2015
573.149	Klebsiella pneumoniae	178	176156	2016
573.149	Klebsiella pneumoniae	77	270652	2016
573.149	Klebsiella pneumoniae	116	270446	2016
573.149	Klebsiella pneumoniae	75	207426	2016
573.149	Klebsiella pneumoniae	123	270446	2016
573.149	Klebsiella pneumoniae	169	192317	2016
573.149	Klebsiella pneumoniae	304	156595	2016
573.149	Klebsiella pneumoniae	65	270652	2016
573.14880	Klebsiella pneumoniae	91	176166	2016
573.149	Klebsiella pneumoniae	88	152309	2016
573.149	Klebsiella pneumoniae	188	203382	2016
573.149	Klebsiella pneumoniae	124	270446	2016
573.149	Klebsiella pneumoniae	128	176166	2017
573.149	Klebsiella pneumoniae	148	171861	2017
573.14890	Klebsiella pneumoniae	73	270652	2017
573.149	Klebsiella pneumoniae	66	270652	2017
573.149	Klebsiella pneumoniae	119	176166	2017
573.149	Klebsiella pneumoniae	92	154582	2016
573.149	Klebsiella pneumoniae	119	170498	2017
573.149	Klebsiella pneumoniae	101	152309	2016
573.149	Klebsiella pneumoniae	115	171958	2016
573.149	Klebsiella pneumoniae	143	144280	2016
573.149	Klebsiella pneumoniae	69	247620	2016
573.14900	Klebsiella pneumoniae	88	171958	2016
573.149	Klebsiella pneumoniae	53	270622	2016
573.149	Klebsiella pneumoniae	136	3701038	2016
573.149	Klebsiella pneumoniae	89	176166	2016
573.149	Klebsiella pneumoniae	91	151891	2016
573.149	Klebsiella pneumoniae	93	142391	2016
573.149	Klebsiella pneumoniae	109	176166	2016
573.149	Klebsiella pneumoniae	73	176165	2016
573.149	Klebsiella pneumoniae	117	185047	2016
573.149	Klebsiella pneumoniae	84	203939	2016
573.14910	Klebsiella pneumoniae	78	203939	2016
573.149	Klebsiella pneumoniae	111	3218204	2016
573.149	Klebsiella pneumoniae	103	176166	2016
573.149	Klebsiella pneumoniae	69	247438	2016
573.149	Klebsiella pneumoniae	69	247620	2016
573.149	Klebsiella pneumoniae	102	176166	2016
573.149	Klebsiella pneumoniae	66	247802	2016
573.149	Klebsiella pneumoniae	131	144280	2016
573.149	Klebsiella pneumoniae	122	151891	2016
573.149	Klebsiella pneumoniae	116	176166	2016
573.14920	Klebsiella pneumoniae	88	176166	2016
573.149	Klebsiella pneumoniae	127	176058	2016
573.149	Klebsiella pneumoniae	104	176058	2016
573.149	Klebsiella pneumoniae	60	270652	2016
573.149	Klebsiella pneumoniae	117	171014	2016
573.149	Klebsiella pneumoniae	268	141149	2016
573.149	Klebsiella pneumoniae	63	270652	2016
573.149	Klebsiella pneumoniae	133	144280	2016
573.149	Klebsiella pneumoniae	89	171958	2016
573.149	Klebsiella pneumoniae	65	270652	2016
573.14930	Klebsiella pneumoniae	94	185958	2016
573.149	Klebsiella pneumoniae	278	176056	2016
573.149	Klebsiella pneumoniae	92	176166	2016
573.149	Klebsiella pneumoniae	278	108899	2016
573.149	Klebsiella pneumoniae	185	165131	2016
573.149	Klebsiella pneumoniae	84	203939	2015
573.149	Klebsiella pneumoniae	93	203939	2015
573.149	Klebsiella pneumoniae	100	152384	2016
573.149	Klebsiella pneumoniae	83	203939	2015
573.149	Klebsiella pneumoniae	89	203896	2015
573.149	Klebsiella pneumoniae	99	192313	2015
573.149	Klebsiella pneumoniae	94	192313	2015
573.14950	Klebsiella pneumoniae	104	203896	2014
573.15	Klebsiella pneumoniae	107	192313	2014
573.15	Klebsiella pneumoniae	100	192313	2015
573.15	Klebsiella pneumoniae	98	171014	2015
573.15	Klebsiella pneumoniae	104	203938	2015
573.15	Klebsiella pneumoniae	95	176166	2015
573.15	Klebsiella pneumoniae	96	185914	2015
573.15	Klebsiella pneumoniae	98	185914	2015
573.15	Klebsiella pneumoniae	90	210678	2014
573.15	Klebsiella pneumoniae	86	176166	2015
573.14960	Klebsiella pneumoniae	99	192313	2015
573.15	Klebsiella pneumoniae	108	164600	2015
573.15	Klebsiella pneumoniae	115	203939	2014
573.15	Klebsiella pneumoniae	95	192313	2014
573.15	Klebsiella pneumoniae	105	176166	2015
573.15	Klebsiella pneumoniae	75	194090	2016
573.15020	Klebsiella pneumoniae	82	193445	2016
573.152	Klebsiella pneumoniae	276	94161	2017
573.152	Klebsiella pneumoniae	249	89012	2016
573.152	Klebsiella pneumoniae	588	32105	2016
573.152	Klebsiella pneumoniae	145	176066	2016
573.152	Klebsiella pneumoniae	150	151791	2016
573.153	Klebsiella pneumoniae	107	136137	2016
573.153	Klebsiella pneumoniae	114	121571	2016
573.153	Klebsiella pneumoniae	110	126317	2016
573.153	Klebsiella pneumoniae	65	230161	2011
573.153	Klebsiella pneumoniae	69	214001	2011
573.153	Klebsiella pneumoniae	64	225669	2011
573.178	Klebsiella pneumoniae	112	157792	2016
573.178	Klebsiella pneumoniae	129	128793	2016
573.179	Klebsiella pneumoniae	303	66508	2018
573.187	Klebsiella pneumoniae	634	17235	2016
573.187	Klebsiella pneumoniae	137	151791	2017
573.18690	Klebsiella pneumoniae	218	151009	2017
573.187	Klebsiella pneumoniae	226	170151	2017
573.187	Klebsiella pneumoniae	139	175951	2017
573.199	Klebsiella pneumoniae	178	262972	2016
573.199	Klebsiella pneumoniae	162	99738	2016
573.199	Klebsiella pneumoniae	183	178889	2017
573.19860	Klebsiella pneumoniae	502	26324	2015
573.199	Klebsiella pneumoniae	138	111800	2016
573.19870	Klebsiella pneumoniae	151	108794	2016
573.199	Klebsiella pneumoniae	127	129690	2015
573.199	Klebsiella pneumoniae	140	110559	2015
573.199	Klebsiella pneumoniae	153	95644	2017
573.199	Klebsiella pneumoniae	146	110559	2016
573.199	Klebsiella pneumoniae	141	129690	2015
573.199	Klebsiella pneumoniae	125	128950	2015
573.199	Klebsiella pneumoniae	152	218433	2017
573.2	Klebsiella pneumoniae	976	152315	2015
573.2	Klebsiella pneumoniae	7	5406566	2017
573.2	Klebsiella pneumoniae	28	4689177	2014
573.2	Klebsiella pneumoniae	150	85714	2016
573.205	Klebsiella pneumoniae	163	328952	2014
573.205	Klebsiella pneumoniae	227	324563	2014
573.205	Klebsiella pneumoniae	105	324564	2013
573.205	Klebsiella pneumoniae	105	203461	2013
573.20470	Klebsiella pneumoniae	94	306005	2014
573.205	Klebsiella pneumoniae	80	316912	2013
573.205	Klebsiella pneumoniae	84	305677	2014
573.205	Klebsiella pneumoniae	72	321822	2013
573.205	Klebsiella pneumoniae	96	293063	2013
573.206	Klebsiella pneumoniae	289	310185	2014
573.206	Klebsiella pneumoniae	89	321999	2014
573.206	Klebsiella pneumoniae	81	305514	2014
573.206	Klebsiella pneumoniae	65	275966	2014
573.211	Klebsiella pneumoniae	78	265476	2014
573.211	Klebsiella pneumoniae	176	211259	2013
573.212	Klebsiella pneumoniae	103	194179	2014
573.212	Klebsiella pneumoniae	111	243445	2013
573.215	Klebsiella pneumoniae	98	209772	2013
573.21570	Klebsiella pneumoniae	68	283987	2012
573.218	Klebsiella pneumoniae	338	270680	2013
573.22	Klebsiella pneumoniae	126	257221	2013
573.22	Klebsiella pneumoniae	82	257221	2013
573.22370	Klebsiella pneumoniae	105	167714	2013
573.224	Klebsiella pneumoniae	119	146471	2013
573.224	Klebsiella pneumoniae	108	181866	2013
573.224	Klebsiella pneumoniae	111	203714	2013
573.224	Klebsiella pneumoniae	125	172809	2013
573.224	Klebsiella pneumoniae	149	172839	2013
573.225	Klebsiella pneumoniae	115	157620	2014
573.225	Klebsiella pneumoniae	116	181251	2015
573.225	Klebsiella pneumoniae	129	199274	2015
573.225	Klebsiella pneumoniae	70	203714	2014
573.226	Klebsiella pneumoniae	692	61985	2016
573.226	Klebsiella pneumoniae	89	203075	2015
573.226	Klebsiella pneumoniae	125	142406	2014
573.226	Klebsiella pneumoniae	99	171917	2014
573.226	Klebsiella pneumoniae	106	176743	2013
573.226	Klebsiella pneumoniae	111	203759	2013
573.226	Klebsiella pneumoniae	117	170457	2014
573.226	Klebsiella pneumoniae	106	165137	2013
573.226	Klebsiella pneumoniae	116	170481	2015
573.243	Klebsiella pneumoniae	177	161301	2014
573.244	Klebsiella pneumoniae	109	329034	2014
573.25580	Klebsiella pneumoniae	226	110989	2014
573.257	Klebsiella pneumoniae	99	217737	2016
573.258	Klebsiella pneumoniae	4	5475397	2017
573.258	Klebsiella pneumoniae	173	151689	2017
573.258	Klebsiella pneumoniae	214	46918	2012
573.259	Klebsiella pneumoniae	119	109999	2018
573.25910	Klebsiella pneumoniae	116	123101	2018
573.26	Klebsiella pneumoniae	171	160180	2015
573.26	Klebsiella pneumoniae	73	220162	2015
573.25990	Klebsiella pneumoniae	74	191553	2015
573.26	Klebsiella pneumoniae	96	207778	2015
573.26	Klebsiella pneumoniae	114	169037	2015
573.26010	Klebsiella pneumoniae	131	169037	2015
573.26	Klebsiella pneumoniae	108	176146	2015
573.26	Klebsiella pneumoniae	98	196468	2014
573.26	Klebsiella pneumoniae	111	196468	2014
573.26	Klebsiella pneumoniae	101	171117	2014
573.26	Klebsiella pneumoniae	94	176149	2015
573.26	Klebsiella pneumoniae	94	207731	2015
573.26020	Klebsiella pneumoniae	107	210576	2015
573.26	Klebsiella pneumoniae	105	210278	2015
573.26	Klebsiella pneumoniae	85	214192	2015
573.26	Klebsiella pneumoniae	118	220378	2015
573.26	Klebsiella pneumoniae	87	210278	2015
573.26	Klebsiella pneumoniae	114	220369	2015
573.26	Klebsiella pneumoniae	83	210278	2015
573.26	Klebsiella pneumoniae	84	220369	2015
573.26030	Klebsiella pneumoniae	109	158549	2015
573.26	Klebsiella pneumoniae	101	206542	2015
573.26040	Klebsiella pneumoniae	113	157774	2015
573.26	Klebsiella pneumoniae	102	192297	2014
573.26	Klebsiella pneumoniae	79	192297	2015
573.26	Klebsiella pneumoniae	105	171117	2015
573.27199	Klebsiella pneumoniae	207	61495	2016
573.273	Klebsiella pneumoniae	9	5271570	2018
573.273	Klebsiella pneumoniae	125	129012	2018
573.273	Klebsiella pneumoniae	279	123151	2018
573.273	Klebsiella pneumoniae	618	192264	2019
573.273	Klebsiella pneumoniae	316	123961	2019
573.273	Klebsiella pneumoniae	214	212302	2018
573.273	Klebsiella pneumoniae	209	213956	2018
573.273	Klebsiella pneumoniae	306	203939	2019
573.273	Klebsiella pneumoniae	300	203939	2019
573.27280	Klebsiella pneumoniae	578	203939	2019
573.273	Klebsiella pneumoniae	702	203939	2019
573.273	Klebsiella pneumoniae	359	203939	2019
573.273	Klebsiella pneumoniae	837	176165	2018
573.273	Klebsiella pneumoniae	243	203939	2018
573.273	Klebsiella pneumoniae	323	203939	2018
573.273	Klebsiella pneumoniae	794	123151	2018
573.273	Klebsiella pneumoniae	193	123961	2018
573.273	Klebsiella pneumoniae	245	123961	2018
573.273	Klebsiella pneumoniae	281	123957	2018
573.27290	Klebsiella pneumoniae	228	123961	2018
573.273	Klebsiella pneumoniae	238	192313	2018
573.273	Klebsiella pneumoniae	331	123961	2019
573.273	Klebsiella pneumoniae	231	170498	2018
573.273	Klebsiella pneumoniae	581	191369	2019
573.273	Klebsiella pneumoniae	345	192313	2019
573.273	Klebsiella pneumoniae	365	203931	2019
573.275	Klebsiella pneumoniae	474	151634	2015
573.275	Klebsiella pneumoniae	314	175945	2015
573.275	Klebsiella pneumoniae	711	137082	2015
573.276	Klebsiella pneumoniae	565	136997	2015
573.276	Klebsiella pneumoniae	387	152032	2015
573.28	Klebsiella pneumoniae	184	192313	2018
573.28	Klebsiella pneumoniae	132	149891	2018
573.28	Klebsiella pneumoniae	190	149891	2018
573.27980	Klebsiella pneumoniae	145	156737	2018
573.28	Klebsiella pneumoniae	156	176166	2018
573.28	Klebsiella pneumoniae	150	129921	2018
573.28	Klebsiella pneumoniae	139	163979	2018
573.28	Klebsiella pneumoniae	204	185958	2018
573.28	Klebsiella pneumoniae	194	196485	2018
573.28	Klebsiella pneumoniae	186	163979	2018
573.28	Klebsiella pneumoniae	227	205517	2018
573.28	Klebsiella pneumoniae	207	160388	2018
573.27990	Klebsiella pneumoniae	202	185958	2018
573.28010	Klebsiella pneumoniae	171	130128	2018
573.28	Klebsiella pneumoniae	109	99343	2014
573.291	Klebsiella pneumoniae	109	99343	2014
573.29110	Klebsiella pneumoniae	174	87018	2014
573.291	Klebsiella pneumoniae	95	140440	2014
573.294	Klebsiella pneumoniae	62	967535	2018
573.294	Klebsiella pneumoniae	14	5428447	2018
573.294	Klebsiella pneumoniae	6	5547174	2018
573.294	Klebsiella pneumoniae	35	1477690	2018
573.294	Klebsiella pneumoniae	6	5444316	2018
573.294	Klebsiella pneumoniae	33	558978	2018
573.294	Klebsiella pneumoniae	653	62892	2018
573.294	Klebsiella pneumoniae	474	77125	2018
573.294	Klebsiella pneumoniae	607	46398	2018
573.294	Klebsiella pneumoniae	560	76166	2018
573.294	Klebsiella pneumoniae	517	63707	2018
573.294	Klebsiella pneumoniae	174	83611	2018
573.295	Klebsiella pneumoniae	75	261753	2019
573.295	Klebsiella pneumoniae	121	109533	2018
573.29520	Klebsiella pneumoniae	100	192313	2012
573.295	Klebsiella pneumoniae	96	192313	2012
573.295	Klebsiella pneumoniae	142	160391	2012
573.295	Klebsiella pneumoniae	126	176166	2012
573.295	Klebsiella pneumoniae	131	160391	2012
573.295	Klebsiella pneumoniae	118	171133	2012
573.295	Klebsiella pneumoniae	694	176166	2013
573.29530	Klebsiella pneumoniae	141	176165	2013
573.295	Klebsiella pneumoniae	173	192313	2013
573.295	Klebsiella pneumoniae	89	192313	2013
573.295	Klebsiella pneumoniae	124	176166	2013
573.295	Klebsiella pneumoniae	93	190705	2013
573.295	Klebsiella pneumoniae	108	176166	2013
573.295	Klebsiella pneumoniae	96	190705	2013
573.295	Klebsiella pneumoniae	99	181476	2013
573.295	Klebsiella pneumoniae	93	176166	2013
573.295	Klebsiella pneumoniae	500	36322	2015
573.30920	Klebsiella pneumoniae	131	222270	2016
573.309	Klebsiella pneumoniae	121	138898	2016
573.309	Klebsiella pneumoniae	195	107646	2016
573.309	Klebsiella pneumoniae	175	170244	2016
573.309	Klebsiella pneumoniae	113	216160	2015
573.309	Klebsiella pneumoniae	216	114932	2016
573.309	Klebsiella pneumoniae	200	170244	2015
573.309	Klebsiella pneumoniae	161	131725	2015
573.309	Klebsiella pneumoniae	94	212196	2015
573.30930	Klebsiella pneumoniae	169	195579	2016
573.309	Klebsiella pneumoniae	224	134133	2015
573.309	Klebsiella pneumoniae	186	95038	2016
573.309	Klebsiella pneumoniae	332	43817	2014
573.309	Klebsiella pneumoniae	110	209336	2014
573.31	Klebsiella pneumoniae	179	269723	2019
573.31	Klebsiella pneumoniae	152	180858	2019
573.31	Klebsiella pneumoniae	81	192313	2018
573.31	Klebsiella pneumoniae	88	203939	2018
573.31	Klebsiella pneumoniae	80	192313	2018
573.312	Klebsiella pneumoniae	935	69118	2016
573.316	Klebsiella pneumoniae	168	204116	2018
573.316	Klebsiella pneumoniae	170	158227	2018
573.316	Klebsiella pneumoniae	160	184429	2018
573.317	Klebsiella pneumoniae	174	87018	2012
573.321	Klebsiella pneumoniae	166	171787	2018
573.324	Klebsiella pneumoniae	411	130627	2017
573.324	Klebsiella pneumoniae	331	152887	2017
573.324	Klebsiella pneumoniae	716	151891	2015
573.324	Klebsiella pneumoniae	462	170079	2017
573.324	Klebsiella pneumoniae	388	160388	2014
573.324	Klebsiella pneumoniae	331	168970	2013
573.324	Klebsiella pneumoniae	384	169142	2012
573.32410	Klebsiella pneumoniae	703	169154	2013
573.324	Klebsiella pneumoniae	76	231144	2019
573.324	Klebsiella pneumoniae	81	213955	2019
573.325	Klebsiella pneumoniae	725	169147	2016
573.325	Klebsiella pneumoniae	7	5482153	2017
573.33820	Klebsiella pneumoniae	67	222022	2016
573.339	Klebsiella pneumoniae	125	270451	2016
573.33940	Klebsiella pneumoniae	63	270411	2015
573.339	Klebsiella pneumoniae	134	170964	2016
573.339	Klebsiella pneumoniae	109	247654	2016
573.34020	Klebsiella pneumoniae	6	5397394	2018
573.34	Klebsiella pneumoniae	5	5403374	2015
573.35	Klebsiella pneumoniae	206	86418	2020
573.35	Klebsiella pneumoniae	119	165405	2020
573.35	Klebsiella pneumoniae	99	230747	2020
573.35	Klebsiella pneumoniae	132	152994	2020
573.35	Klebsiella pneumoniae	141	117297	2020
573.35	Klebsiella pneumoniae	333	27740	2020
573.35	Klebsiella pneumoniae	82	306223	2020
573.351	Klebsiella pneumoniae	232	59363	2020
573.351	Klebsiella pneumoniae	137	117550	2020
573.351	Klebsiella pneumoniae	318	41940	2020
573.351	Klebsiella pneumoniae	83	270337	2020
573.351	Klebsiella pneumoniae	108	170497	2019
573.351	Klebsiella pneumoniae	188	136103	2019
573.351	Klebsiella pneumoniae	250	237292	2019
573.35090	Klebsiella pneumoniae	314	159278	2019
573.351	Klebsiella pneumoniae	132	119400	2019
573.357	Klebsiella pneumoniae	158	99523	2018
573.357	Klebsiella pneumoniae	123	127740	2018
573.357	Klebsiella pneumoniae	238	55684	2018
573.357	Klebsiella pneumoniae	380	30326	2018
573.357	Klebsiella pneumoniae	254	48634	2018
573.357	Klebsiella pneumoniae	207	57198	2018
573.357	Klebsiella pneumoniae	160	80538	2018
573.357	Klebsiella pneumoniae	193	60254	2018
573.357	Klebsiella pneumoniae	166	70142	2018
573.357	Klebsiella pneumoniae	236	49573	2018
573.357	Klebsiella pneumoniae	193	60252	2018
573.357	Klebsiella pneumoniae	285	38185	2018
573.357	Klebsiella pneumoniae	111	150621	2018
573.357	Klebsiella pneumoniae	202	57345	2018
573.35670	Klebsiella pneumoniae	166	82426	2018
573.357	Klebsiella pneumoniae	150	82716	2018
573.357	Klebsiella pneumoniae	132	114742	2018
573.357	Klebsiella pneumoniae	109	128442	2018
573.357	Klebsiella pneumoniae	169	117629	2019
573.357	Klebsiella pneumoniae	159	119770	2019
573.5636	Klebsiella pneumoniae	117	203521	2013
573.577	Klebsiella pneumoniae	169	168010	2014
72407.1	Klebsiella pneumoniae	89	199270	2014
72407.1	Klebsiella pneumoniae	72	190641	2011
72407.1	Klebsiella pneumoniae	121	139329	2012
72407.1340	Klebsiella pneumoniae	119	124632	2018
72407.1	Klebsiella pneumoniae	112	124975	2018
72407.1	Klebsiella pneumoniae	131	108774	2018
72407.1	Klebsiella pneumoniae	133	122222	2018
72407.1	Klebsiella pneumoniae	71	270405	2015
72407.9	Klebsiella pneumoniae	122	160997	2013
72407.9	Klebsiella pneumoniae	113	172917	2013
72407.9	Klebsiella pneumoniae	122	172994	2013
72407.9	Klebsiella pneumoniae	109	129719	2015
72407.9	Klebsiella pneumoniae	115	172915	2013
72407.9	Klebsiella pneumoniae	118	157689	2015
72407.9	Klebsiella pneumoniae	102	199272	2015
72407.9	Klebsiella pneumoniae	160	172809	2016
72408	Klebsiella pneumoniae	101	203714	2013
72408	Klebsiella pneumoniae	111	181970	2014
72408	Klebsiella pneumoniae	82	181898	2015
72408	Klebsiella pneumoniae	103	203714	2013
72407.970	Klebsiella pneumoniae	115	198674	2015
72408	Klebsiella pneumoniae	106	203714	2015
72408	Klebsiella pneumoniae	116	161435	2016
72408	Klebsiella pneumoniae	129	172994	2016
72408	Klebsiella pneumoniae	122	157689	2013
1.43873e+06	Klebsiella pneumoniae	33	997328	2012
1.43879e+06	Klebsiella pneumoniae	49	323271	2013
